# Supplementary material for: Life-Threatening Cardiogenic Shock Related to Venlafaxine Poisoning—A Case Report with Metabolomic Approach
Source: Metabolites. 2023 Feb 27;13(3):353. doi: 10.3390/metabo13030353 (PMC10053335; doi:10.3390/metabo13030353)
Supplement: Supplementary file 1 [file metabolites-13-00353-s001.zip]

Archive with 2 entries (2 files):
- Correlation_Supplementary_S2.xlsx
- Supporting_Informations.pdf
