# Supplementary material for: Life-Threatening Cardiogenic Shock Related to Venlafaxine Poisoning—A Case Report with Metabolomic Approach
Source: Metabolites. 2023 Feb 27;13(3):353. doi: 10.3390/metabo13030353 (PMC10053335; doi:10.3390/metabo13030353)
Supplement: Supplementary file 1 [file metabolites-13-00353-s001.zip › Correlation_Supplementary_S2.xlsx]

## Sheet: Correlation
		Sample	P1	P2	P3	P4	P5	P6	P7	P8	P9	P10	P12	P13	P14	P15	P16	P17	P18	P19	P21	P22	P23	P24	P25	P26	P27	P29	P30	P31
		Hours estimated after venlafaxine administration	20:30:00	23:40:00	1 day, 4:00:00	1 day, 7:00:00	1 day, 11:00:00	1 day, 15:00:00	1 day, 19:45:00	1 day, 22:40:00	2 days, 3:10:00	2 days, 10:00:00	2 days, 22:25:00	3 days, 2:35:00	3 days, 11:20:00	3 days, 18:25:00	4 days, 10:00:00	4 days, 22:15:00	5 days, 11:15:00	6 days, 5:15:00	7 days, 10:40:00	8 days, 9:41:00	9 days, 9:45:00	10 days, 10:35:00	11 days, 10:07:00	12 days, 9:45:00	14 days, 10:15:00	17 days, 10:45:00	24 days, 10:15:00	26 days, 9:55:00
		Days estimated after venlafaxine administration	0.854167	0.986111	1.16667	1.29167	1.45833	1.625	1.82292	1.94444	2.13194	2.41667	2.93403	3.10764	3.47222	3.76736	4.41667	4.92708	5.46875	6.21875	7.44444	8.40347	9.40625	10.441	11.4215	12.4062	14.4271	17.4479	24.4271	26.4132
Polarity	HMDB ID	Nom																														r	P	P value	Significant
Positive	HMDB0061115	Tryptophan betaine	1.21554	0.901996	0.761456	0.774075	0.872513	0.715722	0.623035	0.537011	0.546985	0.456178	0.385255	0.301254	0.330543	0.253826	0.197294	0.208422	0.186441	0.195749	0.131943	0.157579	0.168855	0.149434	0.0969012	0.0784236	0.109438	0.0985796	0.118849	0.149417		0.942	<0,0001	****	Yes
Negative	HMDB0000764	Benzylacetic acid	4.55061	3.71353	2.74719	2.56731	1.88216	2.0958	1.4651	1.37724	1.15313	0.890762	1.98672	0.964246	0.723693	0.559697	0.467157	0.393189	0.194098	0.0424262	0.108035	0.0450084	0.0328999	0.0515631	0.0231483	0.0126665	0.0107758	0.21813	0.155842	0.928384		0.9213	<0,0001	****	Yes
Positive	HMDB0001123	Anthranilate	7.33394	4.72224	3.85517	3.95466	3.55297	3.66686	3.19769	2.94206	2.59781	1.89721	1.7988	1.02149	0.784796	0.421539	0.224762	0.194213	0.0973027	0.0612304	0.0463684	0.0654456	0.058241	0.0575377	0.0594057	0.0600073	0.0682282	0.0701946	0.0660954	0.0589421		0.9202	<0,0001	****	Yes
Negative	HMDB0001889	Theophyline	17.5401	12.1625	10.4248	9.47715	8.52223	8.82346	7.27937	6.47625	5.00445	4.02619	7.21892	2.6905	1.35555	1.2873	1.08208	0.544481	0.646013	1.21364	1.19477	0.984964	0.855797	1.04379	0.903236	0.828572	0.706514	1.47301	1.668	5.31343		0.8999	<0,0001	****	Yes
Positive	HMDB0012308	Vanilline	11.4575	7.44807	4.84586	4.27612	2.75312	4.00914	2.99271	2.17998	2.22967	1.31693	2.2596	1.07042	0.81924	0.497676	0.294171	0.248444	0.392187	0.351865	0.0565728	0.0672223	0.0548006	0.0553705	0.0721039	0.0531709	0.0491914	0.184897	0.112543	0.547631		0.8682	<0,0001	****	Yes
Positive	HMDB0000267	Oxoproline	48.8021	44.8807	34.1649	28.3	51.2186	44.1039	42.8808	37.85	32.0495	21.0298	20.3776	16.9644	25.8336	31.6528	26.4945	28.3793	22.4099	21.4237	13.809	11.0871	13.2573	13.4031	12.3265	14.2264	24.4607	17.7761	14.5626	16.9552		0.8557	<0,0001	****	Yes
Negative	HMDB0000755	Hydroxyphenyl lactate	19.1034	22.7452	21.4153	20.5593	19.7058	19.7319	16.2	14.7899	14.1861	14.2077	14.9446	10.3583	7.63857	7.32327	7.55218	8.24527	7.64782	17.5896	11.0765	5.31129	7.75504	5.72812	2.54204	2.06539	3.43145	7.3211	9.8857	3.78368		0.8436	<0,0001	****	Yes
Negative	HMDB0000190	Lactic acid	4.28156	5.29133	3.45341	2.42803	4.36419	2.31304	1.32132	1.25293	1.02652	1.36261	5.17646	1.35942	0.996345	0.89109	0.542173	1.84715	0.529918	0.822354	0.361404	0.231142	0.14959	0.640906	0.625089	0.0664773	0.185306	0.19732	0.242187	0.408832		0.8235	<0,0001	****	Yes
Positive	HMDB0004827	Proline Betaine	21.8761	33.8262	32.5157	45.7084	28.9203	43.3895	20.2774	36.6162	28.2356	30.1873	32.2875	16.8782	11.8368	8.44386	5.54624	3.73698	4.5473	2.80031	1.72791	1.45098	1.74167	2.25852	1.24337	0.600841	1.40828	2.36549	2.87653	144.817		0.7925	<0,0001	****	Yes
Negative	HMDB0000956	Tartrate	14.4768	20.2056	29.7276	35.3178	26.0523	34.6253	21.4309	23.5823	22.5204	23.9206	11.427	18.5547	10.8286	8.10523	5.31877	1.89832	1.38668	0.757003	0.704593	0.110532	0	0.112212	0.0953111	0.0354215	0	0.135604	0.376973	0		0.7879	<0,0001	****	Yes
Negative	HMDB0000156	Malate	118.562	82.6461	48.2686	45.5501	68.7685	39.4313	33.8409	28.6293	26.3805	21.5228	23.6636	31.437	34.3386	41.0599	50.7702	43.4898	35.3373	53.6416	29.7548	13.4657	13.5752	17.6997	7.63901	9.86798	10.2661	6.86189	16.2583	9.88201		0.7738	<0,0001	****	Yes
Negative	HMDB0000774	PREGNENOLONE SULFATE	12.9011	7.57396	5.82767	5.3838	3.86593	4.49689	3.8195	3.46109	3.38248	4.19344	6.80685	6.4311	7.16098	6.02803	4.6719	3.7454	3.87307	2.48637	2.30798	0.751119	0.598107	0.626842	0.135668	0.258614	0.450775	0.370508	0.202536	0		0.77	<0,0001	****	Yes
Positive	HMDB0000159	Phenylalanine	62.8934	36.4407	30.1014	29.1762	36.8277	29.2596	29.4639	24.6651	26.2118	21.643	22.1444	19.0729	27.1211	30.7692	27.1876	28.176	25.9185	27.2537	20.2199	17.2445	20.1572	20.9799	17.2968	20.6831	20.7187	11.7361	10.9005	24.2631		0.7643	<0,0001	****	Yes
Positive	HMDB0000684	Kynurenine	68.4308	37.9853	32.0733	30.5432	39.3942	30.0856	30.2137	26.6518	26.3559	22.2262	19.4884	20.3355	27.8221	31.8814	28.1751	28.9354	26.2574	28.4976	20.144	17.2331	20.7428	21.5242	17.0953	21.6597	20.9206	12.2717	12.1341	27.6528		0.7602	<0,0001	****	Yes
Positive	HMDB0000641	Glutamine	10.4692	15.2562	13.1178	16.7293	9.25171	11.5326	7.87161	7.49923	5.69164	5.32924	4.87951	7.92613	9.9929	11.6434	10.5978	5.76974	7.4745	5.26086	4.2221	2.7077	2.57968	1.51337	2.70771	0.633193	4.14411	2.78313	3.26402	6.31282		0.749	<0,0001	****	Yes
Negative	HMDB0000426	Citramalic acid	13.6023	17.4994	19.9369	23.1648	23.6459	22.3054	17.4805	10.8932	9.93383	7.27911	4.48586	8.42513	6.38977	6.6347	7.95556	10.0013	6.01304	9.25041	8.33152	6.19554	6.61973	7.54155	3.30397	4.68303	5.42327	4.54579	9.43436	5.48244		0.739	<0,0001	****	Yes
Positive	HMDB0029377	Piperine	0.727973	0.431704	1.08203	1.24756	1.33306	1.55719	1.01252	0.905547	0.922884	0.770783	0.568122	0.855422	1.06012	0.738986	0.54058	0.278992	0.235414	0.109464	0.0314158	0.00715872	0.034119	0.0047577	0.00263781	0.00133707	0.0197596	0	0	0.105797		0.7215	<0,0001	****	Yes
Positive	HMDB0002825	Theobromine	1.7361	1.06188	1.09542	1.51777	0.738208	1.02014	1.36419	0.964861	0.806593	0.604964	2.40038	0.457413	0.391521	0.433244	0.321909	0.298695	0.243159	0.290316	0.20624	0.257447	0.2194	0.222445	0.244508	0.221915	0.270409	0.347803	0.239939	0.735175		0.6732	0.0001	***	Yes
Positive	HMDB0006750	LacCer (d18:1/16:0)	2.07976	2.00124	1.85914	1.87514	1.79343	1.7111	1.70801	1.51791	1.81374	1.47591	1.31481	1.71273	1.69347	1.51721	1.69064	1.58096	1.70068	1.35338	1.75016	1.42023	1.61125	1.25294	1.50358	1.7071	1.75445	1.37639	1.43278	1.50618		0.6644	0.0002	***	Yes
Positive	HMDB0002013	Butirylcarnitine	4.38616	4.89953	2.86977	2.73538	2.50674	2.01628	1.09414	0.947968	1.0352	1.04926	1.60434	0.509172	0.453385	0.475646	0.433871	0.49537	0.38138	0.48455	0.789302	0.54404	2.28491	1.16306	0.803692	0.711459	1.5156	2.18965	1.76999	5.69458		0.6563	0.0002	***	Yes
Negative	HMDB0000094	Citric acid	257.655	234.195	335.647	379.558	282.582	431.235	252.924	222.718	243.531	278.41	12.9859	414.665	154.504	167.84	188.003	128.944	160.396	340.879	92.3944	1.60469	47.5017	56.843	29.7179	31.8857	22.0905	19.8152	56.9447	27.2198		0.653	0.0002	***	Yes
Positive	HMDB0000158	L-tyrosine	8.43023	9.72445	7.48705	8.13489	6.86541	7.00966	4.86538	3.74864	3.56132	2.6618	2.55411	2.41359	3.18667	4.18837	5.28287	4.97178	5.11778	5.32081	4.92485	4.72141	4.62431	5.41183	4.03843	4.25122	4.53389	1.94823	1.65964	2.59916		0.6451	0.0003	***	Yes
Negative	HMDB0000958	trans-Aconitic acid	3.52099	3.14878	4.68811	4.68575	3.58663	5.50717	3.00221	2.81509	3.29271	3.46051	0.060687	5.52418	2.08055	2.24089	2.43161	1.31761	2.03391	4.45158	1.11627	0.533737	0.711044	0.66976	0.329538	0.474808	0.58176	0.717372	1.65893	0.41931		0.6448	0.0003	***	Yes
Negative	HMDB0000289	Urate	484.534	503.249	342.849	341.835	403.046	358.67	352.072	381.134	386.545	376.539	498.615	319.633	221.867	174.13	150.567	133.324	111.182	227.455	249.999	163.766	258.765	229.58	138.815	176.143	257.778	300.037	435.598	472.314		0.6434	0.0003	***	Yes
Positive	HMDB0253663	Isonicotinamide	9.02274	7.56403	3.46942	0.978159	5.49741	8.93596	10.6617	9.48048	10.8845	7.85652	12.1325	5.72156	2.44689	1.5563	1.54811	4.37075	1.76345	1.58446	1.32321	1.17565	1.11506	1.61014	1.29549	1.10381	1.43649	1.48045	2.90441	1.75524		0.6428	0.0003	***	Yes
Negative	HMDB0000623	Dodecanedioic acid	16.6437	12.2355	2.05494	0.684972	0.56032	0.612115	0.394376	0.354532	0.343454	0.331491	1.00354	0.340705	0.232259	0.463884	0.482446	0.484455	0.551371	1.36846	0.57579	0.461234	0.456603	0.453279	0.273529	0.529296	0.714554	0.566623	0.459942	1.81639		0.609	0.0007	***	Yes
Positive	HMDB0029811	Ethyl palmitate	2.37343	0.608032	0.517882	0.171264	0.583686	0.445033	0.713825	0.498244	0.641743	0.688419	0.766168	0.183864	0.611038	0.382065	0.392741	0.264339	0.15023	0.468891	0.263092	0.185812	0.268144	0.317197	0.290694	0.358638	0.395702	0.166343	0.351893	0.130804		0.5813	0.0015	**	Yes
Negative	HMDB0001857	Dimethyluric acid	24.5614	14.6132	9.86221	6.87566	7.10194	7.17684	5.65114	5.16366	4.47396	3.82021	2.88959	2.52146	1.26274	0.944563	0.681064	0.410132	0.344142	0.39587	0.266076	0.119732	0.145602	0.244035	0.18498	0.139683	0.907861	12.3403	17.0058	5.901		0.5783	0.0016	**	Yes
Negative	HMDB0000729	2-HYDROXYISOBUTYRIC ACID	111.408	155.039	110.129	114.636	108.235	118.46	62.8021	50.5283	45.618	58.9843	95.4129	33.4125	26.6438	31.9552	28.5036	56.5924	58.3695	133.139	80.5944	73.9857	58.1998	58.6235	36.6459	46.0471	73.1375	50.5225	49.9596	31.0673		0.5657	0.0021	**	Yes
Positive	HMDB0003355	5-Aminovaleric acid	1.024	1.20357	1.21358	1.49196	1.53694	1.83495	1.79879	2.0869	2.16343	2.28682	3.34395	1.39972	1.08956	0.85759	0.658668	0.996433	1.34682	0.439874	0.286719	0.543482	0.332863	0.268416	0.346783	0.317045	0.339033	0.312665	0.212393	0.280177		0.5536	0.0027	**	Yes
Positive	HMDB0000162	Proline	35.2943	39.6137	47.9188	51.0579	42.0437	42.6053	24.9909	19.4684	17.9324	15.4173	27.726	15.0383	21.2266	29.6385	36.1495	31.3132	28.036	31.6797	33.5215	32.6163	28.4041	29.8755	16.0919	19.5082	21.1152	14.8386	10.7383	23.5745		0.5313	0.0043	**	Yes
Positive	HMDB0001257	Spermidine	1.72077	0.479508	0.046126	0.00658709	0.214435	0.0153068	0.00672938	0.00582035	0.0214065	0	0	0	0	0	0.00317594	0.213631	0	0.00569419	0	0.0538043	0.0877138	0.0363709	0.009945	0.0360667	0.0338433	0	0.0074232	0.00763403		0.5288	0.0046	**	Yes
Negative	HMDB0000872	Tetradecanedioic acid	12.8759	12.8356	1.49345	1.15083	0.935919	0.635246	0.482158	0.424422	0.529923	0.486142	1.56339	0.935131	1.1463	1.23254	1.98852	1.56607	2.81162	4.17564	3.63865	2.10499	0.505601	0.66532	0.787326	0.493024	0.717569	0.398164	0.898503	3.35337		0.527	0.0047	**	Yes
Negative	HMDB0000625	Gluconic acid	32.8637	35.3099	360.031	264.388	364.771	343.678	316.476	298.628	237.306	233.359	238.777	137.649	76.726	50.9711	38.075	12.6435	14.7222	23.5663	30.7568	26.7076	29.1407	36.195	18.3621	15.5863	21.0751	104.423	212.097	38.8602		0.5193	0.0055	**	Yes
Negative	HMDB0000671	INDOLELACTIC ACID	5.92133	6.9306	10.6201	10.5631	10.9911	11.0632	9.0182	8.42773	8.32418	9.29535	12.2977	11.1672	10.6811	7.97317	6.72955	3.32457	2.7331	7.09779	8.54586	5.875	6.97845	6.97149	3.43632	3.2253	3.07217	2.54771	3.36665	5.42802		0.5166	0.0058	**	Yes
Positive	HMDB0000929	Tryptophan	13.2624	8.40154	9.72256	8.51978	7.96862	2.57809	4.33774	3.60038	3.3595	1.2533	2.38247	1.06979	3.43175	1.60186	4.09139	4.81539	4.72542	4.34311	4.34912	5.10552	6.19761	5.47036	3.82327	6.06423	5.86345	3.95244	3.32398	6.17356		0.5	0.0079	**	Yes
Negative	HMDB0029881	D-glucaric acid	2.93805	2.5629	41.8173	29.5105	39.977	40.1872	32.1598	33.3611	24.113	25.7954	15.8334	18.4411	11.9451	9.06484	7.32296	3.79661	4.69818	12.0127	7.55575	4.69245	6.30044	5.80323	1.92289	2.26836	2.60898	8.14565	26.7628	2.52146		0.483	0.0107	*	Yes
Negative	HMDB0000210	D-PANTOTHENIC ACID	1.73255	1.67449	1.61277	1.12536	2.58695	2.12028	1.64115	1.56099	1.57282	1.51038	1.90346	1.63158	0.987005	0.848407	0.893698	1.09541	0.77255	1.69426	1.26715	1.058	1.10193	1.7268	0.980615	1.27397	1.38429	1.49186	1.72098	1.90992		0.4584	0.0162	*	Yes
Positive	HMDB0001901	6-Aminocaproic acid	11.6169	8.58581	7.59026	8.70553	11.4491	9.49079	11.2277	8.08983	10.8924	11.5013	16.3028	11.9076	14.5922	15.1302	14.6054	15.2089	18.2049	2.29572	2.44004	2.60566	1.31721	3.20007	3.16305	2.80736	0.821347	1.11245	2.6716	1.47252		0.4541	0.0173	*	Yes
Negative	HMDB0000208	OXOGLUTARATE	11.8653	4.17556	2.23403	0.99764	6.44588	2.3068	1.9568	1.86357	2.21922	2.60694	4.21539	1.56441	1.48451	1.32578	1.79649	5.71561	1.73296	5.4865	3.60086	2.61349	2.31619	3.12404	2.06042	2.37458	1.63891	1.34053	1.95041	2.75799		0.4518	0.018	*	Yes
Positive	HMDB0000195	INDOLE-3-CARBOXALDEHYDE	2.55675	0.708027	2.00425	1.77943	1.55372	1.2479	1.11341	0.89561	0.853479	0.62344	2.54734	0.693726	0.785401	0.872386	0.795889	0.952732	0.959807	0.91387	0.87899	0.982361	1.1377	1.12705	0.856834	1.1773	1.16872	0.874936	0.721445	1.20887		0.4449	0.0201	*	Yes
Positive	HMDB0000062	Carnitine	128.249	129.484	112.072	156.068	103.706	169.346	158.45	137.715	167.311	146.115	150.31	84.1413	63.4001	56.228	45.0382	36.4885	58.2227	52.7639	52.0643	73.1978	105.325	104.48	73.1756	59.7022	147.367	88.786	131.737	94.5262		0.4395	0.0218	*	Yes
Positive	HMDB0002100	Palmitoyl ethanolamide	0.460382	0.288292	0.316454	0.131653	0.950678	0.454345	0.87183	0.895064	0.729746	0.658479	0.434021	0.155821	0.363899	0.538757	0.584769	0.477249	0.172055	0.429395	0.206563	0.190086	0.213284	0.175288	0.215561	0.341477	0.28557	0.166396	0.245668	0.126488		0.4395	0.0218	*	Yes
Negative	HMDB0001987	2-HYDROXY-2-METHYLBUTYRIC ACID	14.7155	26.9858	24.9379	25.7327	30.6049	14.2809	12.1781	25.4001	25.8087	24.0184	42.8015	24.6596	18.9924	17.3985	21.4399	20.3975	17.8254	31.0971	22.5971	17.6614	19.9844	17.835	9.29393	9.05603	9.10856	6.38036	7.89395	12.9197		0.422	0.0283	*	Yes
Positive	HMDB0000252	Sphingosine	2.00352	0.491646	0.76853	0.118135	1.46877	0.791753	1.52008	0.720876	0.760577	1.00371	0.171577	0.153964	0.699054	0.348722	0.531931	0.346872	0.163868	1.23513	0.430675	0.142385	0.326865	0.480215	0.504129	0.688058	1.05447	0.185363	0.746695	0.0872695		0.4175	0.0303	*	Yes
Positive	HMDB0000824	Propionylcarnitine	0.625369	2.20415	1.47691	0.689619	1.57581	0.45359	0.183969	0.286768	0.211176	0.23466	1.15717	0.164039	0.17063	0.15775	0.163077	0.551468	0.230201	0.356253	0.977542	0.184029	0.674068	0.21552	0.220784	0.350638	0.525461	1.36308	1.18287	2.72837		0.4095	0.0339	*	Yes
Negative	HMDB0002123	Trimethyluric acid	3.40059	1.58414	0.783577	0.589362	0.50154	0.484139	0.417879	0.419619	0.375719	0.473463	0.44099	0.364145	0.211273	0.157719	0.13425	0.0632276	0.0438113	0.179432	0.182444	0.0980596	0.0781153	0.106923	0.0721963	0.0628385	0.306194	2.27064	1.87146	0.79767		0.3989	0.0393	*	Yes
Positive	HMDB0000696	L-methionine	11.8548	8.61185	8.05758	7.23744	7.71831	4.9993	4.08832	3.20451	2.8934	2.12397	2.55758	3.10122	4.76989	8.41419	9.41186	7.82276	7.29799	9.01126	7.40443	4.94678	5.77397	5.38335	3.34655	4.96288	4.53738	3.07731	3.01464	2.83669		0.3751	0.0539	ns	No
Negative	HMDB0000779	3-phenyllactic acid	2.81828	2.98086	3.4139	3.23909	3.04832	3.30674	2.77181	2.88722	3.16269	3.09901	7.12866	5.54378	4.85565	3.85675	3.22374	2.39952	1.89543	5.16668	4.39155	1.65692	1.86851	1.25215	0.720513	0.582318	0.673259	0.569644	0.586693	1.2443		0.3641	0.0619	ns	No
Positive	HMDB0000883	L-Valine	53.8652	64.5994	45.9132	49.7422	40.7361	43.1097	32.4375	27.7294	25.4042	21.1758	29.8165	21.1164	23.976	31.5615	30.8498	31.2078	44.3067	41.3713	41.3402	54.019	45.8857	39.4128	32.9597	40.4491	40.9516	18.6872	16.0501	17.7446		0.3601	0.065	ns	No
Positive	HMDB0000688	Isovalerylcarnitine	6.53722	4.02612	4.69615	4.30022	3.45141	2.87273	2.01069	1.96508	2.06672	1.99322	1.65586	1.33091	1.09336	1.32168	1.21523	1.55607	1.71343	1.85288	2.34135	2.67786	4.62461	3.99108	2.81398	2.45599	3.38334	2.92153	3.492	4.87386		0.3578	0.0669	ns	No
Negative	HMDB0003332	3-Methoxy-4-hydroxyphenylglycol sulfate	1.36606	2.65762	3.6478	5.15998	6.98802	8.47639	8.62607	9.40107	10.6869	12.7137	20.2227	9.30219	4.2473	3.16373	2.19696	1.28338	0.700358	0.761348	0.728997	0.411573	0.674956	0.781276	0.507516	0.547598	1.28957	2.71643	3.26528	0.904643		0.3412	0.0816	ns	No
Negative	HMDB0002759	Androsterone sulfate	5.22097	3.73275	4.14369	5.44186	3.61827	4.36242	3.26	3.33454	3.53177	4.84879	6.88405	7.55609	6.13235	5.09291	5.02344	4.19694	4.95545	6.88072	6.93947	2.37314	1.62058	1.70467	1.37759	0.943352	1.07931	0.654081	1.0128	1.5483		0.3408	0.082	ns	No
Negative	HMDB0000933	Traumatic Acid	5.39402	4.51895	1.61028	0.920776	1.03102	1.02121	0.762358	0.73743	0.691242	0.652988	0.694262	0.605471	0.608187	0.546709	0.67402	0.478234	0.575508	1.4285	1.27333	1.1202	1.16524	1.64459	1.51438	1.84735	2.34077	1.99838	2.54202	2.76409		0.3339	0.0888	ns	No
Positive	HMDB0000201	Acetylcarnitine	0.337907	36.6406	12.6259	3.17439	28.4466	1.0974	0.0346836	0.11195	0.0375332	0.0608435	20.0442	0.10066	0.0813596	0.0306961	0.0417104	1.94182	0.0379816	0.333383	3.37982	0.0388013	0.110843	0.014503	0.0348494	0.175152	0.363534	31.2326	9.96451	5.32347		0.333	0.0896	ns	No
Positive	HMDB0000756	Hexanoyl-L-Carnitine	2.33376	0.436945	0.189156	0.66186	0.844833	0.326939	0.128129	0.15837	0.237291	0.140653	0.674769	0.148576	0.136057	0.157101	0.149288	0.487059	0.218807	0.362194	0.614594	0.154145	0.507427	0.264682	0.193412	0.384028	0.122441	1.40328	0.168059	1.66027		0.3094	0.1164	ns	No
Positive	HMDB0001890	Acetylcysteine	0	0	5.14672	20.4191	7.60084	9.87987	7.66856	5.19679	3.80506	5.58984	6.40009	8.54188	5.26649	1.85593	1.50082	0.799785	9.18795	10.909	0.453255	0.0306663	0.00811269	0	0	0	0	0	0	0		0.2669	0.1783	ns	No
Negative	HMDB0000665	2-HYDROXY-4-METHYLPENTANOIC ACID	8.02725	7.17613	4.12113	3.44026	3.44503	2.34094	1.69819	1.71156	1.91625	1.93291	10.1262	3.79323	4.17588	3.78652	3.47402	4.59087	3.51919	7.64389	6.19698	5.03066	4.54342	3.98739	2.32332	2.12465	1.85053	1.81724	2.14829	2.30621		0.2512	0.2063	ns	No
Negative	HMDB0255085	N-Benzoyl-DL-alanine	0.102102	0.289841	0.245458	1.14625	3.41664	6.17567	6.2637	6.13308	5.77471	6.50208	8.07467	5.72476	3.83792	2.83432	3.18657	2.40059	2.26443	3.2395	1.53051	0.586968	0.490098	0.537871	0.209697	0.176423	0.174464	0.278314	0.481923	0.145334		0.2338	0.2404	ns	No
Positive	HMDB0015016	Chlorhexidine	0.0886634	1.0301	0.0931608	0.097358	0.130746	0.0910266	0.156602	0.114146	0.218192	0.0761137	0.0136173	0.0401743	0.13647	0.116012	0.0360038	0.102511	0.157245	0.208124	0.442444	0.393722	0.0999578	0.0970736	0.167283	0.0649758	0.195718	0.166187	0.241865	0.0548508		0.2139	0.2839	ns	No
Positive	HMDB0005066	Myristoylcarnitine	0.720632	0.46721	0.224466	0.114228	0.717756	0.0764404	0.0202017	0.0254732	0.0383721	0.0267994	0.104453	0.0443158	0.0560985	0.0605955	0.083305	0.722137	0.160008	0.265737	0.340307	0.197081	0.288292	0.136732	0.183589	0.302008	0.328412	0.360437	0.415074	0.799241		0.203	0.3098	ns	No
Positive	HMDB0000848	Stearoyl-L-Carnitine	2.70315	0.875329	0.539085	0.286864	0.955506	0.217364	0.151844	0.12467	0.151884	0.15545	0.0801811	0.135445	0.137378	0.104551	0.213781	0.759936	0.389617	0.488687	0.582729	0.625579	0.791574	0.448675	0.58785	0.966171	1.0237	0.593649	1.09869	1.83377		0.198	0.3221	ns	No
Positive	HMDB0000887	Hemin	0.113031	0.565204	0.301107	1.2258	1.82075	2.18259	2.06633	3.87221	4.6261	4.71663	6.43632	1.83038	4.96371	6.02541	4.35983	3.05515	2.58124	1.22822	0.110365	0.0798385	0.00271107	0	0	0	0	0	0	0		0.1781	0.3742	ns	No
Positive	HMDB0000222	Palmitoylcarnitine	5.86992	2.76521	1.27494	0.665296	4.83323	0.569841	0.264098	0.253231	0.39054	0.288667	0.496178	0.413693	0.46514	0.529983	0.66968	3.65456	1.1937	1.47042	1.70426	1.33886	2.03792	1.1675	1.77568	2.15675	3.13506	1.85144	3.86372	5.07326		0.1674	0.404	ns	No
Positive	HMDB0000791	Octanoylcarnitine	1.4075	2.75839	2.09704	1.54592	2.32682	0.999173	0.240021	0.318832	0.450011	0.311162	1.20696	0.302173	0.286897	0.416353	0.387886	2.18157	0.575283	1.19595	1.92479	0.52868	1.1056	0.530224	0.672377	1.38751	1.49299	2.83819	2.53006	3.01005		0.1631	0.4163	ns	No
Positive	HMDB0001348	Sphingomyelin (d18:1/18:0)	35.0844	23.681	22.4667	19.6996	24.7839	21.7766	24.392	21.4142	21.3372	18.3035	42.7258	13.5373	14.6636	12.8758	13.5627	13.6185	11.7153	12.4392	14.7857	17.9416	17.3862	18.5536	19.9258	31.6728	37.4473	29.1763	28.0162	19.6424		0.1436	0.475	ns	No
Positive	HMDB0059606	TRIMETHYL GLYCINE	6.33345	14.227	12.36	13.8374	10.4467	12.8968	6.11983	5.86433	4.06356	2.67083	8.89425	4.49412	4.86242	6.36494	6.62159	8.33205	8.69741	10.7753	10.6162	15.2431	13.4005	5.77306	10.9132	10.7838	8.6025	4.52715	3.13777	2.13669		0.1297	0.5192	ns	No
Positive	HMDB0000097	Choline	79.5976	34.8826	16.8808	11.1824	46.3233	34.372	51.4129	63.3354	53.0409	32.8035	18.8933	21.0467	39.611	49.4259	47.1417	51.7237	19.8764	51.407	27.415	34.4299	26.6746	34.4313	28.5345	84.408	40.4412	35.4354	29.4711	37.6044		0.124	0.5378	ns	No
Positive	HMDB0005065	Oleoyl-L-Carnitine	15.4516	4.44297	1.96301	1.0164	7.49432	0.809539	0.505896	0.406821	0.718469	0.596525	0.706331	0.545593	0.706552	0.742749	1.15517	7.24333	2.30264	3.39378	4.11112	2.96745	5.25339	3.73081	4.71867	4.908	6.77273	3.71691	7.68273	9.08796		0.09147	0.65	ns	No
Positive	HMDB0000651	DECANOYLCARNITINE	2.04086	3.16748	3.01153	1.92248	3.02405	1.19536	0.246342	0.369206	0.467363	0.336405	1.45631	0.479435	0.467426	0.568358	0.610883	3.38017	0.945394	1.67416	3.29299	0.895808	1.50922	0.817998	1.15866	2.42726	2.13725	3.27486	3.22848	5.18841		0.08888	0.6593	ns	No
Positive	HMDB0000172	L-isoleucine	140.65	108.599	64.4999	54.9431	80.0012	44.8157	46.7583	38.1694	39.4031	29.9188	27.7704	37.6543	49.053	72.8038	76.0353	92.8771	87.8594	102.805	100.854	87.4233	84.3515	101.142	59.7376	88.091	101.703	37.4831	36.8748	41.8468		0.05437	0.7877	ns	No
Positive	HMDB0000673	Linoleic acid	0.607464	0.393027	0.38695	0.461548	0.432268	0.4143	0.389179	0.3584	0.370968	0.294352	0.397994	0.371307	0.456754	0.377883	0.374364	0.474893	0.496802	0.615459	0.680912	0.604299	0.43867	0.47161	0.439206	0.351267	0.374613	0.228758	0.240237	0.415537		0.0365	0.8565	ns	No
Positive	HMDB0000112	4-aminobutyric acid M+H-H2O	2.29142	2.1355	2.35085	3.44228	3.59927	4.20634	4.70266	5.61876	5.33084	4.99218	9.75281	4.16055	3.47241	3.2441	2.85918	3.53419	3.57732	2.06513	4.0997	2.26921	2.79166	2.78955	2.4914	1.5777	3.65942	4.80088	4.81595	1.82394		0.02206	0.913	ns	No
Positive	HMDB0007971	PC(16:0/18:1)	6.57548	5.98796	5.57304	8.1204	5.1621	6.48094	6.46288	7.54822	7.75835	4.71463	36.4985	6.31768	7.07417	6.62109	5.54539	5.72531	4.71649	7.92508	7.33792	9.46271	9.00552	8.10462	6.76575	4.67656	5.10126	4.29081	5.75823	4.38627		0.009088	0.9641	ns	No
Positive	HMDB0061677	O-adipoylcarnitine	0.523999	1.09241	0.707201	0.558635	0.815155	0.442711	0.490958	0.43481	0.581339	0.857933	1.73905	0.833407	0.709953	0.47399	0.367206	0.456068	0.310989	0.323742	0.428221	0.214708	0.451873	0.479406	0.385172	0.399567	0.757245	1.76519	1.80912	0.972179		0.001608	0.9936	ns	No
Negative	HMDB0000634	2-METHYLMALEATE	4.69133	1.45468	3.55412	1.93613	3.52884	1.7193	2.55623	2.56639	1.76322	1.67625	10.2399	1.33497	1.11113	3.45953	3.82231	3.34025	0.518595	2.28041	5.31826	3.04625	3.80406	4.2787	2.6176	2.84717	0.881913	0.988805	5.80384	3.30478		-0.01051	0.9585	ns	No
Positive	HMDB0000564	PC (32:0)	19.5744	20.9133	18.5931	19.8843	17.6472	20.1506	19.0309	18.5917	24.8361	26.0427	110.383	28.8747	33.4943	31.8604	25.8694	27.4215	23.7191	25.6773	23.8665	21.624	18.7879	15.6033	16.2815	21.4377	24.0757	26.5461	17.0718	16.4676		-0.01473	0.9419	ns	No
Positive	HMDB0244507	Docosenamide	0.168887	0.144785	0.134703	0.128112	0.134638	0.159402	0.174832	0.150012	0.1729	0.171496	0.981864	0.142687	0.162274	0.156727	0.152042	0.161825	0.139051	0.167381	0.148764	0.195577	0.174481	0.181136	0.153305	0.201636	0.1725	0.175	0.128119	0.179547		-0.0169	0.9333	ns	No
Positive	HMDB0000562	Creatinine	41.0847	45.052	47.2982	62.5398	42.875	61.7936	58.7448	61.1564	70.1329	90.6922	132.714	72.3403	70.1659	57.8186	43.2908	31.9253	42.094	41.4634	41.0528	38.3175	43.3223	51.378	35.0043	31.6383	67.0188	92.1955	78.2305	34.7623		-0.02436	0.904	ns	No
Positive	HMDB0008138	PC (18:2/18:2)	243.194	215.295	176.62	197.619	171.699	174.418	177.707	177.217	193.388	179.021	537.249	170.511	205.581	205.44	167.988	182.193	160.802	205.137	163.723	197.606	181.227	173.6	181.021	227.848	285.679	286.924	205.508	191.016		-0.04115	0.8385	ns	No
Negative	HMDB0240597	LPI 18:2	3.81178	5.31065	5.82588	3.51117	22.6298	6.22877	3.20904	2.48324	2.77956	3.0715	3.42378	3.4943	4.40643	4.40286	7.49016	9.86854	3.68249	12.0846	7.0097	7.50676	7.68005	7.62471	6.80567	12.1403	4.42266	3.63493	6.03861	6.55495		-0.04352	0.8293	ns	No
Negative	HMDB0006294	16-hydroxypalmitic acid	9.96772	7.70133	5.1494	4.39084	6.06615	7.26649	7.52503	10.3506	11.1349	8.25973	5.71095	8.89896	11.5631	11.6912	13.0466	12.8606	12.3246	10.6776	15.2041	10.555	8.09439	9.27287	8.536	6.11883	5.2495	2.2717	4.13327	11.8499		-0.0522	0.796	ns	No
Positive	HMDB0012100	SM(d18:1/18:1)	70.4174	51.5401	44.6535	43.5091	40.3018	39.6717	38.5654	33.6097	34.6891	26.8217	20.5397	28.925	29.8619	25.4463	23.6864	25.9707	23.6139	33.1992	35.5034	47.4535	49.5032	44.9818	49.6776	62.333	78.8334	51.5127	62.1046	50.2223		-0.05997	0.7664	ns	No
Negative	HMDB0011635	p-Cresol sulfate	30.8555	25.9317	29.4651	32.6971	47.1066	40.0014	36.5259	38.4455	41.534	50.914	90.0137	55.9591	49.7166	42.9101	41.6409	30.4402	14.083	15.4727	10.6642	8.57558	28.7319	56.0414	64.6977	58.1359	43.7873	34.4313	41.6047	44.7085		-0.06532	0.7462	ns	No
Positive	HMDB0007880	PC (34:2)	522.136	451.977	420.312	486.925	378.488	496.606	460.867	484.399	528.3	510.009	1455.3	455.538	452.109	452.154	422.323	436.665	390.727	544.99	531.898	676.276	595.241	522.813	520.837	511.346	522.601	515.777	387.089	478.447		-0.08048	0.6899	ns	No
Positive	HMDB0000699	1-METHYLNICOTINAMIDE	0.639407	0.684588	0.631576	0.797917	0.616812	1.36467	4.38629	5.32519	11.5288	21.0323	42.2941	29.6216	31.3645	24.6627	15.3325	11.9976	13.6555	15.4203	12.377	4.39516	1.46974	0.624803	0.442731	0.376808	0.482406	2.42546	4.8584	1.01838		-0.09244	0.6465	ns	No
Positive	HMDB0000017	4-PYRIDOXATE	15.064	8.99093	5.74757	4.28684	1.93019	5.77394	17.7574	25.1926	89.3625	101.3	96.8038	94.772	128.415	100.434	56.9368	24.5306	16.218	6.85039	3.98342	3.17569	3.62706	5.31257	4.6183	4.96416	5.98571	77.5277	116.569	44.3505		-0.106	0.5987	ns	No
Positive	HMDB0028906	Ile-Glu	0.619441	0.618043	0.393883	0.637742	0.317138	0.41549	0.263694	0.281867	0.29766	0.24535	0.286307	0.372684	0.40941	0.552694	0.793467	0.678021	1.24424	0.700468	1.00443	0.97348	0.681935	0.408761	0.376331	0.191413	0.376269	0.302831	0.173779	0.40968		-0.1157	0.5655	ns	No
Positive	HMDB0240259	Stercobilin	3.61385	1.58515	1.0434	1.86892	1.11161	1.63956	1.66371	1.47916	2.13108	1.57133	0.779818	0.944799	0.515645	0.241779	0.14108	0.0911537	0.0640166	0.017096	0	0.0139767	0.499142	2.06567	11.3885	4.06117	6.95886	0.56419	0.428007	0.00207474		-0.121	0.5477	ns	No
Negative	HMDB0005779	PE(P-18:0_20:4)	6.56865	6.00885	6.1462	5.16598	7.30646	5.83044	4.36642	4.08166	3.78566	3.83383	7.63064	5.86055	3.8481	3.46244	4.56574	6.33828	4.06988	7.58471	11.5014	5.99705	7.5446	7.29701	8.69144	6.21586	4.11529	3.03559	7.15686	6.82864		-0.1228	0.5418	ns	No
Negative	HMDB0000448	Adipic acid	2.10679	3.3359	2.0575	1.47425	1.58216	1.63135	1.24602	1.28998	1.23365	1.30297	6.05684	1.7383	1.96026	2.1292	2.32352	2.37421	2.35107	6.38847	5.07147	2.74301	2.34058	2.52145	1.63432	1.93818	1.66938	1.51966	2.07762	1.30717		-0.1409	0.4834	ns	No
Positive	HMDB0000819	Normetanephrine	4.37777	8.13833	6.07096	7.72063	4.85883	9.84814	6.02674	6.19113	12.5324	11.8028	11.82	9.10982	6.75344	6.66325	4.54731	2.91954	2.62971	5.07237	8.25657	8.04661	13.0001	5.29231	7.45816	5.09487	11.5321	10.3229	11.0728	5.32403		-0.1615	0.4209	ns	No
Positive	HMDB0000631	glycodeoxycholic acid	0.0166692	0	0	0.00281955	0	0	0	0	0	0	0	0.00862677	0.0548618	0.106426	2.62213	5.97768	8.53491	2.17343	1.64191	0.488307	0.0272178	0.0967963	0.0125958	0.0129781	0	0	0	0		-0.1685	0.4007	ns	No
Positive	HMDB0000128	GUANIDINEACETIC ACID	0.249647	0.252197	0.249912	0.334248	0.321117	0.541929	0.770672	0.89949	1.09998	1.45985	2.20264	1.23114	0.991806	0.865633	0.896724	0.971761	1.34408	1.29131	0.684279	0.499129	0.478371	0.434241	0.35683	0.407263	0.371469	0.698767	0.826017	0.325738		-0.1714	0.3927	ns	No
Negative	HMDB0008928	PE 34:2	2.36017	3.22616	5.27991	6.37512	2.56433	4.72425	2.74509	3.41731	5.91206	8.5526	28.2335	10.922	6.7827	4.80544	4.1631	4.10429	4.64881	7.7707	17.1436	11.9346	9.2786	7.78319	5.46013	1.53252	3.4975	2.92726	4.57471	6.37471		-0.176	0.3798	ns	No
Positive	HMDB0000766	Ac-Ala-OH	0.265141	0.220774	0.128977	0.145727	0.162667	0.135437	0.116351	0.0948759	0.0775015	0.0499805	0.0320075	0.0350733	0.0436826	0.0650822	0.0521521	0.0960662	0.133401	0.193014	0.298034	0.213989	0.291482	0.360116	0.154815	0.137924	0.171158	0.19836	0.221001	0.097654		-0.1821	0.3633	ns	No
Negative	HMDB0061690	LPI 20:4	11.5166	16.0374	17.0454	8.67922	65.3925	14.9501	6.85136	4.93688	5.39181	6.42528	6.97645	7.41981	8.76964	9.11966	15.9077	24.2235	10.7572	40.0047	23.5592	21.5561	29.8393	27.954	19.9571	46.223	19.112	15.5854	25.7386	16.3179		-0.1918	0.3379	ns	No
Positive	HMDB0013122	LPC O-18:1	15.5686	3.06041	3.25215	2.022	8.55865	3.247	8.30246	5.40528	4.15606	3.0881	0.592472	2.28708	4.55183	4.26894	3.41001	3.01766	3.27804	3.59192	3.09533	7.35455	7.54296	11.3907	11.0921	15.6405	14.2809	4.13167	8.87427	14.151		-0.1986	0.3206	ns	No
Negative	HMDB0000292	XANTHINE	0	0	0	0	0	0	0	0	0	0	0	0	0	0	0	76.7075	8.69353	52.7318	11.0123	6.61891	6.02417	13.1908	4.79021	8.60095	4.56155	1.6558	3.54834	6.40243		-0.1988	0.3202	ns	No
Positive	HMDB0011718	4-hydroxybenzaldehyde	0.0508755	0.0666213	0.0409234	0.139302	0.378216	0.675553	1.21436	1.32476	1.50424	2.57551	2.81131	1.89523	1.39866	1.34915	1.32897	1.43342	2.19119	2.04884	0.981309	0.507489	0.424727	0.564025	0.229175	0.250258	0.465401	0.950802	1.16753	0.106219		-0.2037	0.3081	ns	No
Negative	HMDB0011352	PE(P-16:0_ 20:4)	4.0637	4.30785	3.4742	3.25079	4.26469	3.07051	2.52189	2.16539	2.21197	2.01389	6.01431	3.33989	2.75506	2.18059	3.11178	3.51275	2.23167	5.16736	6.68964	4.0755	5.11886	5.75704	5.29245	3.52923	2.73382	2.20683	5.68649	5.12174		-0.2179	0.2749	ns	No
Positive	HMDB0000064	Creatine	60.7987	83.4393	55.9704	56.5422	49.6659	55.3546	42.5279	38.2983	32.5826	25.5342	5.93189	14.496	17.2117	22.237	22.0714	25.0793	53.6487	83.5916	101.538	104.621	106.482	78.8183	67.5356	63.3207	71.9999	48.1131	56.6	21.4522		-0.2201	0.27	ns	No
Positive	HMDB0007870	PC(14:0_16:1)	0	0	0.244358	2.06957	0	2.12349	0.6495	0.952237	2.55497	3.20665	4.21302	7.02797	8.39768	8.47195	9.38862	7.22752	5.36142	3.46055	3.17955	4.82354	2.10703	2.26253	2.29715	0	0	0.118835	0	1.27408		-0.221	0.268	ns	No
Negative	HMDB0004949	Cer (d18:1/16:0)	3.52119	4.19765	2.30103	1.34596	2.70683	1.76257	2.17915	1.52382	1.60506	1.72782	2.16179	1.00289	1.26717	1.07129	2.2734	2.45072	1.5337	5.96186	11.771	6.24107	6.3322	4.083	2.6333	4.11491	1.74818	1.41938	2.17182	2.04999		-0.2239	0.2617	ns	No
Negative	HMDB0061693	LPI 18:1	5.59249	5.12259	6.622	4.57864	20.6544	8.12888	5.74181	5.03403	4.86967	5.46473	4.45863	6.51398	8.17942	8.63095	13.2567	11.4734	8.56183	17.763	9.31776	14.8549	13.6208	18.7575	10.302	10.7097	3.3184	2.67436	4.99475	5.49367		-0.2251	0.2589	ns	No
Positive	HMDB0007869	PC(14:0/16:0)	0	0.206282	0	0.501455	0	0.55635	0.172124	0.164197	0.448734	0.333668	0.431031	1.39449	1.88535	1.87825	1.88916	1.71093	1.25963	0.746031	0.758192	1.04736	0.745579	0.719713	0.318688	0	0	0	0	0.864341		-0.2264	0.2561	ns	No
Positive	HMDB0002250	LAUROYLCARNITINE	0.627392	0.53189	0.299984	0.179158	0.497143	0.109835	0.029521	0.0389636	0.0551262	0.0344107	0.151712	0.0789555	0.0702884	0.0862433	0.106322	0.718252	0.225667	0.529861	0.763893	0.291134	0.428541	0.146765	0.271413	0.734565	0.705267	0.920825	0.882545	1.58848		-0.2409	0.2262	ns	No
Negative	HMDB0008927	PE(16:0_18:1)	0.859313	1.3121	2.59021	3.36904	1.43147	2.15843	1.46128	1.6321	2.49613	3.78444	15.4223	3.9798	2.63594	2.68383	2.69459	3.51327	3.73264	5.29893	13.7816	5.66265	5.78213	4.52161	3.21814	1.03019	1.37727	1.18031	2.26001	2.82695		-0.2422	0.2236	ns	No
Positive	HMDB0010391	LPC 20:1	1.29495	0.288203	0.294555	0.13915	0.748801	0.269852	0.406176	0.314244	0.264693	0.1784	0	0.15113	0.244259	0.322613	0.612661	0.457618	0.441964	0.609342	0.277096	0.608288	0.838103	1.0194	0.806335	1.54253	0.91002	0.240824	0.747811	0.845187		-0.2487	0.2109	ns	No
Positive	HMDB0000925	Trimethylamine N-oxide	2.10678	1.23251	0.869585	1.4021	0.862313	1.20962	1.44229	1.63685	2.37759	3.22727	3.13962	1.49498	0.843498	0.526776	0.47693	0.360603	0.646272	0.371481	0.379611	0.504946	1.04311	2.07259	1.987	1.00632	3.8255	7.65949	7.50647	27.5225		-0.262	0.1868	ns	No
Positive	HMDB0000708	glycoursodeoxycholic acid	0.0398993	0.00734735	0.00586672	0.00748088	0.0065887	0.0114491	0.0133202	0.0164437	0.0342017	0.0532026	0.164094	0.215245	0.279917	0.354359	0.633443	0.852083	0.930461	0.325322	0.178388	0.185797	0.0688195	0.152236	0.183998	0.090824	0.0511495	0.0189423	0.0173974	0.0154742		-0.2654	0.181	ns	No
Positive	HMDB0240615	SM(d18:0_24:3)	60.8326	47.0163	42.7714	43.6314	40.5644	44.3208	45.1449	41.7204	41.9775	37.6153	76.6941	37.5438	39.8056	34.9918	32.8002	38.7232	38.9076	44.963	43.6128	54.7401	52.4477	52.0729	58.8616	64.8824	73.4614	65.0036	55.5905	52.9854		-0.2877	0.1457	ns	No
Positive	HMDB0006344	Phenylacetylglutamine	0.215741	0.154065	0.641889	0.771791	0.599721	0.777368	0.850769	1.29163	2.42011	3.68683	0.312297	1.96739	0.652286	0.216245	0.0751468	0.0649219	0.241924	0.171331	0.00249548	0.00334395	0.388801	1.65773	1.05322	0.0755119	1.95228	7.5752	9.75802	0.106815		-0.2884	0.1446	ns	No
Negative	HMDB0008937	PE 36:4	2.78535	3.61433	5.58811	7.11729	3.44617	5.89367	3.62268	4.42277	7.31588	10.4397	33.0806	15.5486	10.7022	7.20206	5.48104	6.00614	6.94395	8.93078	21.6405	16.4803	12.402	12.1	8.41548	2.32033	6.56607	5.17476	9.06009	11.54		-0.2909	0.141	ns	No
Positive	HMDB0304941	3-AMINO-4-HYDROXYBENZOATE	1.50136	0.793163	0.734458	0.746253	0.878177	1.14084	2.19803	2.21881	3.32918	3.98041	6.45568	4.46047	6.0211	3.92337	2.71111	2.36215	2.18263	1.52345	1.37799	1.56006	2.09564	1.86302	1.4729	1.02507	1.24856	5.36063	11.501	11.0315		-0.2919	0.1396	ns	No
Positive	HMDB0304942	3-AMINO-5-HYDROXYBENZOIC ACID	1.19044	1.86824	1.22733	1.17285	1.15449	1.57697	1.80599	2.6053	2.82807	4.9282	5.81284	6.27065	5.42678	4.62327	2.7701	1.94111	2.07903	1.74728	1.99546	2.01419	2.47448	1.97033	1.54673	1.44541	1.49927	6.92002	14.5651	10.4981		-0.3013	0.1267	ns	No
Negative	HMDB0000714	Hippurate	7.72741	13.9619	6.99403	32.943	113.084	198.408	267.999	315.584	377.447	503.381	1016.48	506.363	398.313	433.609	496.079	485.208	498.205	937.233	560.91	207.449	171.385	212.027	98.1577	75.3912	105.858	294.418	458.56	30.0544		-0.3102	0.1154	ns	No
Negative	HMDB0000792	Sebacate	2.93363	5.32594	1.2738	1.27062	1.23936	1.30845	1.19702	1.21304	1.19881	1.29966	3.45291	1.62493	1.61291	1.70302	1.99464	1.84301	2.89758	7.14326	4.06236	2.49759	2.91875	5.86061	4.35103	3.93072	2.74339	1.91904	2.84543	1.28696		-0.3122	0.1129	ns	No
Positive	HMDB0000115	Glycolic acid	0.572087	0.0924187	0.0389059	0.0294854	0.0292921	0.0259086	0.0428334	0.0427795	0.050829	0.084517	0.221245	0.253784	0.378511	1.44817	3.28498	3.90209	4.28708	2.03464	1.58323	1.53503	0.729371	1.35145	0.877597	0.609798	0.166314	0.0679997	0.0456099	0.0527643		-0.3133	0.1116	ns	No
Positive	HMDB0000138	Glycocholic acid	1.96493	0.309773	0.112799	0.0982566	0.073061	0.0741178	0.101522	0.114394	0.143539	0.226641	0.557998	0.807541	1.22905	4.91537	11.1404	13.1788	14.4122	7.00048	5.1402	5.22881	2.38415	4.56154	3.03383	2.19166	0.618345	0.179183	0.125151	0.187448		-0.3141	0.1106	ns	No
Negative	HMDB0011686	P-CRESOL GLUCURONIDE	4.88745	4.44495	3.21609	3.12428	3.07267	3.55878	4.10891	4.79048	6.5232	9.28847	12.5916	7.82401	4.55005	3.5464	2.96204	2.29841	1.83353	1.4229	0.560593	0.252602	1.81233	5.43632	8.8105	7.11925	14.4517	21.9892	33.4581	2.46508		-0.3142	0.1104	ns	No
Positive	HMDB0000277	Sphingosine-1-phosphate	0.769487	0.43577	0.430803	0.465935	0.403994	0.424124	0.23001	0.245791	0.319675	0.2539	0.245732	0.272765	0.278417	0.212628	0.179744	0.327802	0.515148	0.396979	0.71155	0.455655	0.846055	0.666108	0.780282	0.670279	0.710894	0.410028	0.732	0.469002		-0.3151	0.1094	ns	No
Negative	HMDB0006116	M-HYDROXYHIPPURIC ACID	0.524964	0.358653	0.194939	0.210646	0.170092	0.158096	0.166754	0.200721	0.194782	0.211615	0.404753	0.201176	0.125397	0.106674	0.103735	0.0559956	0.0482748	0.130233	0.126497	0.0941669	0.0751804	0.252593	0.249451	0.298677	1.73584	11.4306	13.0468	0.77432		-0.3206	0.103	ns	No
Positive	HMDB0010397	LPC 20:5	0.550752	0.524499	0.533558	0.543389	0.789473	0.640257	0.388548	0.318726	0.366736	0.467622	0.0763111	0.459678	0.387433	0.426413	0.63441	1.0706	0.61677	2.05069	2.02222	1.41553	1.11326	0.934587	0.769729	0.472638	0.435431	0.755477	0.392802	0.440326		-0.3265	0.0965	ns	No
Positive	HMDB0010169	SM(d18:1_16:0)	375.924	312.51	286.015	267.393	245.171	291.369	273.775	242.916	235.34	234.301	298.132	254.157	255.369	267.623	246.951	290.84	283.478	283.771	352.525	417.881	361.3	309.868	355.566	369.391	413.254	290.255	304.67	319.02		-0.33	0.0927	ns	No
Negative	HMDB0011504	LPE 16:1	0.0886636	0.184452	0.316535	0.21229	0.592561	0.225182	0.10082	0.0756583	0.0901767	0.225325	0.581013	0.338283	0.681674	0.689278	1.1661	1.75252	0.305013	2.23498	2.29124	0.359592	0.248762	0.295594	0.255543	0.254319	0.295944	0.617315	1.8847	1.95649		-0.3468	0.0764	ns	No
Positive	HMDB0000157	Hypoxanthine	0.253055	0.393194	0.351451	0.372308	0.259826	0.228956	0.156348	0.214745	0.431487	0.675497	0.664406	0.472655	0.775431	0.701111	0.430644	83.0477	2.04353	106.892	9.98755	5.4951	18.8635	76.4428	20.7895	14.5469	21.2308	8.93352	16.2887	2.30215		-0.3507	0.0729	ns	No
Positive	HMDB0014581	Allopurinol	0.0620173	0.0422534	0.039438	0.0562887	0.0601526	0.0389613	0.0213567	0.0172377	0.0234452	0.00972093	0.0565666	0.00653156	0	0.00920238	0.00516945	1.1295	0.451464	0.916349	0.263195	0.117274	0.478361	2.97461	0.707758	0.147326	0.208117	0.142451	0.218977	0.0134455		-0.351	0.0726	ns	No
Negative	HMDB0011394	PE(P-18:0_22:6)	3.14569	3.08424	2.69145	2.71836	2.96918	2.61673	1.99677	2.01815	2.00524	2.07663	5.47065	2.39994	2.46187	1.99514	2.93112	3.73883	2.77349	6.35529	9.45036	4.41049	4.53256	4.29589	5.2126	4.73896	2.56089	1.42922	3.55679	3.4315		-0.3536	0.0704	ns	No
Negative	HMDB0002466	3-HYDROXYBENZOATE	1.18073	1.32309	1.17243	1.19228	1.33978	1.32214	1.10352	1.21496	1.22294	1.24291	8.21106	1.2388	1.12402	1.12405	1.17963	1.02518	0.832849	1.84104	1.63334	1.28557	1.45078	2.17044	2.92311	3.0391	2.51695	6.10603	9.28914	1.47733		-0.3554	0.0689	ns	No
Negative	HMDB0011508	LPE 18:3	0.0139475	0.134779	0.185953	0.084848	0.346282	0.128319	0.0497335	0.0282031	0.0579421	0.101527	0.561328	0.200987	0.311416	0.410901	0.884736	1.39841	0.142148	2.22474	4.60771	0.803779	0.386681	0.999561	0.708206	0.269957	0.220022	0.318497	0.987923	1.95689		-0.3619	0.0636	ns	No
Negative	HMDB0000950	Cer (d18:1/23:0)	2.23447	4.08024	2.86555	2.46016	2.69	3.08279	2.95929	2.82569	2.81766	3.12676	5.17595	3.45561	2.97605	2.93662	4.35992	4.63008	3.95007	7.16956	13.0103	5.30605	4.97072	4.30127	4.12746	5.42264	3.17418	2.19661	4.09238	4.68865		-0.3805	0.0502	ns	No
Positive	HMDB0002719	DESMOSTEROL	0.160101	0.115935	0.136466	0.143418	0.376391	0.395953	0.475449	0.821404	0.527489	0.288703	0.648726	0.385285	0.462986	0.316906	0.432186	0.44449	0.214445	1.17629	0.253423	0.136494	0.110665	0.170848	0.289862	6.6771	1.80045	7.12359	2.287	5.33805		-0.3986	0.0395	*	Yes
Negative	HMDB0008994	PE(18:0_18:2)	2.75132	2.88027	3.41768	5.14903	2.03358	3.60088	3.13092	3.34156	4.23908	6.84897	33.1456	8.88369	5.45512	5.02308	5.28455	6.02783	8.3691	9.98854	31.51	27.9044	20.9378	18.8693	13.9705	4.36027	3.47316	3.27832	5.11304	9.31669		-0.4	0.0387	*	Yes
Positive	HMDB0008039	PC (18:0/18:2)	344.325	320.826	300.356	331.95	234.303	315.604	291.75	287.274	331.614	356.867	904.362	358.182	342.389	359.661	330.647	377.351	397.922	473.415	484.123	687.049	585.979	522.31	517.751	458.251	383.345	340.56	290.802	423.921		-0.4015	0.0379	*	Yes
Negative	HMDB0011523	LPE 22:4	0.443849	0.494812	0.858078	0.464544	1.18194	0.798832	0.494761	0.497389	0.46438	0.500578	0.950755	0.539338	1.02544	1.42922	2.25037	2.13883	0.635279	3.69588	3.68258	0.670468	0.360872	0.889409	1.07715	1.39829	1.32931	1.10591	5.54062	4.42872		-0.4072	0.035	*	Yes
Negative	HMDB0004957	Cer (d18:1/25:0)	0.822862	1.40134	0.951887	0.726893	0.828228	0.870966	0.742336	0.623756	0.725742	0.789199	1.12775	1.06702	0.86136	0.822378	1.19357	1.26032	1.18756	2.5549	4.49393	1.49266	1.55694	1.44135	1.60066	2.2578	1.09176	0.791549	1.66018	2.19438		-0.4161	0.0308	*	Yes
Negative	HMDB0009027	PE(18:1_18:2)	0.789976	1.09478	1.65291	2.10865	0.988099	1.28791	1.03924	1.1835	1.85527	2.91256	15.2724	4.1752	3.12511	2.04691	2.38043	2.60604	3.57125	4.14176	11.3583	12.0039	13.3568	9.51399	7.26013	1.43642	1.60781	1.18598	2.73457	5.00165		-0.4217	0.0285	*	Yes
Positive	HMDB0010404	LPC 22:6	3.43701	1.85562	1.98311	1.19433	4.53294	1.64372	1.26922	0.977419	0.944074	0.973912	0.379075	1.23482	1.4277	1.68014	2.16782	2.94557	1.34422	4.47538	3.82518	3.50297	3.49309	4.22072	3.94602	4.17075	4.20258	4.56179	2.8752	3.40266		-0.4264	0.0266	*	Yes
Negative	HMDB0001043	Arachidonic acid	2.29028	0.949603	0.610535	0.418592	1.42878	0.83474	1.53016	1.34773	0.859346	0.75878	0.356628	0.528727	0.946294	1.85423	2.3996	1.96426	0.626256	10.3316	2.41154	1.20317	0.677949	2.06513	1.60915	7.01056	3.88767	3.99131	7.11813	4.37765		-0.4336	0.0239	*	Yes
Positive	HMDB0000637	GLYCOCHENODEOXYCHOLATE	2.5861	1.21574	0.743851	0.780751	0.673451	1.01219	1.22254	1.22638	1.50316	1.71615	3.06234	2.61541	3.45328	3.44129	7.44112	14.2457	27.0128	34.6961	39.5539	13.5434	17.394	17.8793	7.96624	4.72022	3.09112	0.569566	0.334201	0.245848		-0.4359	0.023	*	Yes
Negative	HMDB0002404	alpha-Hydroxyhippuric acid	0.427643	0.353553	0.204336	0.384531	0.399182	0.497077	0.627409	0.727689	0.896988	1.24303	2.24474	1.25061	0.95871	0.814221	0.781791	0.664264	0.670099	1.1349	0.954865	0.644135	0.879926	2.59328	1.75064	2.40159	6.64078	18.6124	10.231	0.512149		-0.4368	0.0227	*	Yes
Negative	HMDB0009846	PI 34:2	7.45906	10.4656	11.6419	11.9563	7.39076	9.22275	8.31977	9.64072	14.0573	17.3161	21.715	22.3257	20.3784	18.7191	20.9618	17.063	15.5336	28.9613	43.3247	21.9294	22.4443	16.7953	17.2847	14.0135	10.7075	6.77446	14.2178	20.8914		-0.4422	0.0209	*	Yes
Positive	HMDB0062588	O-(2-tetradecenoyl)carnitine	0.613019	0.456321	0.153222	0.111945	0.572077	0.0456005	0.00637358	0.0121922	0.022207	0.0116489	0.0716283	0.0323528	0.0445397	0.0510896	0.10954	0.919242	0.299598	0.874054	1.30993	0.360711	0.762704	0.255323	0.326785	0.937807	1.24265	1.38206	1.63287	3.00096		-0.4427	0.0207	*	Yes
Positive	HMDB0003601	Reticuline	0	0	0	0	0	0.00852397	0.065615	0.094388	0.135062	0.20796	0.269022	0.237348	0.183725	0.167887	0.138793	0.185835	0.42491	1.32243	2.22112	2.62791	1.77651	1.11249	0.385288	0.155546	0.0552073	0.0287217	0.0178914	0		-0.4433	0.0206	*	Yes
Positive	HMDB0000840	2-Hydroxyhippuric acid	0.079332	0.0547043	0.0451074	0.0441752	0.0334171	0.032068	0.043372	0.0471204	0.040468	0.0479326	0.211139	0.0444096	0.0520805	0.0376632	0.0230717	0.0270456	0.0323273	0.0314872	0.0494737	0.0525548	0.0574475	0.124857	0.136835	0.175538	0.539062	0.54681	0.643164	0.0241809		-0.4436	0.0205	*	Yes
Positive	HMDB0000086	Glycerylphosphorylcholine	10.733	2.7718	4.32111	4.02934	6.8973	10.7594	23.9241	15.2074	11.4035	10.4948	1.19075	8.21227	11.4747	16.1298	20.3285	5.28814	10.7394	25.6767	5.57716	40.6357	14.9701	27.477	24.4456	29.5096	21.1106	2.95311	4.22612	4.38487		-0.4457	0.0198	*	Yes
Negative	HMDB0004952	Cer (d18:1/22:0)	3.37688	5.72249	3.90003	3.60627	4.07774	4.09087	4.52508	4.04938	3.6984	4.48504	6.58217	4.33743	3.7649	4.00764	6.10953	6.37688	5.59638	9.5951	22.1492	9.10884	9.22208	8.91957	8.29035	10.5806	4.62354	3.29552	6.41426	7.27042		-0.451	0.0182	*	Yes
Negative	HMDB0011719	HOMOVANILLIC ACID SULFATE	0.431297	0.27708	0.28873	0.448499	0.732205	1.22178	2.00674	2.51851	3.11129	4.71229	3.0882	4.69653	3.06161	2.49689	2.20171	1.79259	1.87107	3.94836	2.93502	1.66804	2.07141	3.11614	1.6865	1.76376	2.12493	9.52743	15.0605	2.67924		-0.4601	0.0157	*	Yes
Negative	HMDB0000874	TAUROURSODEOXYCHOLIC ACID	0.522795	0.0604572	0	0	0.01348	0	0	0.0152331	0	0.00918743	0.0494981	0.0708188	0.23098	0.372969	3.0253	4.50542	4.47057	4.00537	4.55616	2.00279	0.676748	1.91408	1.66508	1.66713	0.966665	0.549853	0.871154	2.6336		-0.4638	0.0148	*	Yes
Negative	HMDB0009886	PI 36:3	3.3819	4.52815	4.91679	5.30591	3.77399	4.53284	3.67738	4.44082	7.48246	9.32688	12.1215	11.5705	9.58961	9.59495	12.0277	10.7908	14.1491	24.3244	37.982	16.2902	18.7504	11.5279	13.2102	8.10458	4.88716	2.91262	7.00375	11.0197		-0.4674	0.014	*	Yes
Negative	HMDB0011526	LPE 22:6	4.83877	13.8007	14.2588	5.60685	22.4478	9.28061	3.37613	3.20214	2.72557	3.84447	16.5442	3.72932	8.12615	8.63216	13.565	32.03	8.89104	71.473	107.967	17.5539	11.5637	18.2863	26.7988	31.9783	40.1396	52.9785	121.842	104.765		-0.4677	0.0139	*	Yes
Negative	HMDB0011519	LPE 20:5	0.0798445	0.339891	0.39905	0.14098	0.599008	0.257427	0.0835837	0.0624867	0.0308987	0.128638	0.59558	0.276153	0.505549	0.6974	1.0437	2.89249	0.470472	6.15972	8.4828	1.27284	1.16688	1.68806	1.5979	2.51385	1.58495	1.52161	3.26302	3.27695		-0.4701	0.0133	*	Yes
Positive	HMDB0010387	LPC 18:3	0.462354	0.335304	0.400869	0.32608	1.7829	0.550932	0.348393	0.288707	0.448417	0.477018	0.414327	0.761959	0.998766	1.07867	2.46065	7.09763	2.53506	6.46237	6.56217	4.33751	3.74703	5.59727	3.24608	1.88702	0.665323	0.959414	1.16874	5.42031		-0.471	0.0132	*	Yes
Negative	HMDB0240680	Cer (d18:2/24:1)	2.59908	2.81461	1.97624	1.67179	1.75115	1.77953	1.52575	1.43218	1.73082	1.71412	1.7472	1.55914	1.32292	1.38676	1.96352	2.49282	2.84203	5.26645	10.1205	6.29537	6.54815	5.28953	4.11113	5.07677	2.48216	1.58023	3.82601	4.32775		-0.474	0.0125	*	Yes
Negative	HMDB0011507	LPE 18:2	5.44197	12.2002	15.4239	6.16687	22.6523	12.1108	5.46804	3.91715	4.41993	6.67702	17.4509	7.61982	12.4859	15.3509	30.547	43.4205	13.7343	139.774	154.889	49.0771	21.6122	42.4179	40.5335	41.1977	31.9579	30.9298	84.9849	93.597		-0.4766	0.012	*	Yes
Positive	HMDB0010383	LPC 16:1	4.11468	2.95854	3.39567	2.07355	13.1805	2.97427	1.74908	1.4963	2.02814	2.17717	1.97691	3.20852	5.1732	5.58146	10.6267	24.8794	12.1326	20.7938	17.6922	11.7532	11.7715	10.8257	10.4464	10.1417	6.30591	9.11768	12.5273	34.484		-0.4776	0.0118	*	Yes
Negative	HMDB0005780	PE(P-16:0_22:6)	3.11605	3.9038	3.02578	3.02774	3.1937	3.02704	2.50074	2.55932	2.21971	2.59079	7.17044	2.81196	2.55822	2.60741	3.40042	5.04435	3.35863	8.00756	8.71133	5.86419	7.95646	6.16533	6.83037	7.61121	3.51753	1.91599	4.72237	4.12625		-0.4825	0.0108	*	Yes
Positive	HMDB0008036	PC(18:0/18:0)	6.75277	6.63341	5.66288	6.74695	4.42711	6.19912	4.93003	5.52375	6.80289	6.49127	11.7138	7.50384	6.52977	6.67262	7.07482	9.88806	7.42109	8.96218	9.18646	13.9275	10.0633	9.40338	10.1876	8.63845	7.18513	6.60136	6.08889	7.19882		-0.4832	0.0107	*	Yes
Negative	HMDB0008946	PE(16:0/22:6)	4.27667	5.20594	8.11558	9.86757	3.46064	6.64791	3.95902	3.98615	7.00726	9.21757	23.6515	12.7387	8.21155	4.97336	5.36161	6.02571	9.13042	10.2	29.2131	20.9735	22.8132	17.8147	16.4666	4.02753	11.6346	7.05	14.2477	22.3443		-0.4866	0.0101	*	Yes
Negative	HMDB0009918	PI 38:5	4.5214	5.38478	5.91717	6.25497	4.10556	4.39453	4.07016	4.67095	6.59884	8.55745	10.6386	11.4288	9.78807	9.2976	10.8741	11.2406	11.7639	22.5414	36.6581	20.502	22.2227	15.1178	15.3711	10.0698	5.25561	2.93906	6.68463	10.2395		-0.4908	0.0093	**	Yes
Negative	HMDB0008993	PE(18:0_18:1)	0.231537	0.435491	0.490684	0.657599	0.29721	0.422513	0.331653	0.352808	0.309806	0.68989	2.00175	0.726484	0.874868	0.592028	0.643888	1.16492	1.09835	0.911615	2.16581	2.75111	1.76245	2.23747	1.33949	0.379367	0.3712	0.459625	0.957433	1.22248		-0.4911	0.0093	**	Yes
Negative	HMDB0002183	Docosahexaenoic acid	2.57063	0.960552	0.519615	0.417159	1.30848	0.93621	1.93898	1.13334	1.06046	1.01101	0.555102	0.651301	1.06152	1.76583	2.50303	2.02131	0.873436	14.7888	6.97734	2.43261	0.454307	4.11155	2.73726	11.1468	4.94307	5.94553	7.53466	5.45918		-0.4971	0.0083	**	Yes
Negative	HMDB0011524	LPE (22:5)	1.35773	2.94702	3.87316	1.48341	6.26487	3.10022	1.30402	1.27632	1.20061	1.5691	4.02695	1.20143	2.68648	3.8447	5.90961	8.66385	2.23547	22.8235	24.5172	5.37191	3.18655	5.91324	8.37726	12.5243	13.9158	11.2038	38.7855	25.0311		-0.4977	0.0082	**	Yes
Negative	HMDB0000512	N-acetylphenylalanine	0.153676	0.144409	0.255803	0.314704	0.126314	0.193393	0.16794	0.179824	0.180725	0.257671	0.346552	0.243059	0.263589	0.214609	0.216475	0.237507	0.41929	0.224803	0.679076	0.383754	0.622867	0.578579	0.405503	0.352467	1.57902	1.92654	3.024	2.31348		-0.5	0.0079	**	Yes
Negative	HMDB0009005	PE 38:5	1.26805	1.90276	2.63615	3.36772	1.13051	2.33183	1.14701	1.67775	2.64577	3.88747	14.2745	5.32854	3.49131	2.43378	2.55565	3.22657	4.51304	5.18947	14.866	13.332	17.3602	11.4571	11.0884	2.53146	4.07653	2.18355	5.74681	8.76372		-0.5008	0.0078	**	Yes
Negative	HMDB0009012	PE(18:0_22:6)	1.45327	1.67331	1.95223	2.31537	1.43205	2.14812	1.88042	1.93161	2.4535	3.22262	6.71793	3.38778	2.63004	3.57889	4.48405	4.19009	2.94603	2.76081	11.5858	6.42627	8.27675	5.66232	5.47173	1.66467	3.08293	2.22812	4.08443	6.32625		-0.5026	0.0075	**	Yes
Negative	HMDB0011505	LPE (18:1)	8.06969	11.0844	16.5728	8.45456	27.6085	14.979	8.70487	8.09778	8.24601	9.98816	15.0044	8.8159	13.2441	21.3493	42.2462	41.1594	17.5872	123.135	121.282	50.9741	29.0432	60.2517	45.3182	36.0472	23.9625	21.2373	69.1214	71.1379		-0.504	0.0074	**	Yes
Positive	HMDB0011697	SM(d18:1/24:0)	1.46973	0.810404	1.07725	0.750358	0.826684	0.961724	0.729609	0.959049	0.866094	0.512948	1.17825	0.653938	0.724351	0.704205	0.835861	0.917455	1.08718	1.2282	1.445	1.61918	1.14407	1.64763	2.12021	2.27088	2.17475	1.25405	1.46248	1.0949		-0.508	0.0068	**	Yes
Positive	HMDB0010384	LPC 18:0	305.841	81.1522	89.5149	62.306	176.827	91.0927	177.326	148.215	126.322	98.6595	19.7974	89.7958	132.685	139.683	125.637	110.654	151.983	136.076	153.289	374.556	356.375	464.116	449.97	572.812	403.178	162.69	276.759	537.884		-0.5101	0.0066	**	Yes
Positive	HMDB0010382	LPC 16:0	452.374	182.764	213.941	135.575	416.02	180.032	218.261	195.237	172.732	148.008	59.7465	139.987	214.278	216.185	211.892	257.867	267.568	256.247	272.785	455.868	515.653	509.591	549.642	712.021	649.811	448.309	576.384	831.768		-0.5109	0.0065	**	Yes
Positive	HMDB0004953	Cer 18:1;2O/24:1	4.05682	4.33494	3.33838	3.81322	3.66576	4.00013	3.95164	4.92227	4.8749	3.29467	8.57296	3.21242	3.72442	4.46091	5.10925	7.72082	8.54157	7.87763	9.50196	9.72818	8.56625	6.65905	5.84525	7.25193	5.32405	4.49026	4.19924	7.03237		-0.5175	0.0057	**	Yes
Negative	HMDB0009821	PI 38:6	1.68454	2.32705	2.43005	2.57108	1.76345	1.99706	1.8251	2.06174	3.12386	4.30192	6.63117	7.0849	6.63583	6.08433	6.30912	5.26878	4.22044	7.47046	11.9556	6.54605	7.44252	6.23358	5.66979	4.20396	2.60818	1.66191	3.55892	5.8566		-0.5206	0.0054	**	Yes
Negative	HMDB0001388	Linolenic acid	3.87737	2.13777	1.32426	0.797175	2.07533	1.76076	1.49975	1.39204	1.36576	0.834608	1.02129	0.779529	1.0133	2.21023	3.99538	3.27994	1.75717	14.5922	10.8327	5.23473	1.48179	5.08626	4.71628	9.92408	6.84346	4.80672	11.626	10.2419		-0.5221	0.0052	**	Yes
Positive	HMDB0000593	PC(36:2)	9.33803	8.54353	8.03655	8.76348	6.8288	8.2253	6.66606	7.91314	9.40069	8.28038	24.7538	9.75799	9.58163	9.5421	10.3548	11.4042	12.0475	15.7494	17.9357	27.1336	28.5356	19.227	20.0996	14.8668	11.6368	9.7759	9.70699	15.4438		-0.5221	0.0052	**	Yes
Negative	HMDB0011517	LPE 20:4	8.33086	17.3307	20.3404	7.45891	33.5901	17.1719	7.58248	5.56785	6.00904	7.94318	24.1113	10.2418	17.0982	22.9861	44.6059	68.4427	16.8726	177.677	164.832	45.4973	22.46	35.292	40.1323	87.5592	66.8832	79.2045	155.642	97.4543		-0.5222	0.0052	**	Yes
Positive	HMDB0007978	PC(16:0/20:1)	7.10686	5.93248	5.63642	6.11825	4.51831	5.56271	4.72028	5.07349	6.39468	5.86445	18.2454	6.61779	6.76709	6.77501	7.0497	7.85521	8.39926	11.4015	15.2634	18.969	17.1278	13.5467	13.8367	11.1977	8.36196	7.33363	6.48915	10.7928		-0.5301	0.0045	**	Yes
Negative	HMDB0004956	Cer (d18:1/24:0)	5.25624	9.36961	6.48002	6.01664	6.97449	7.11471	7.09492	6.69192	6.87194	7.85756	13.3445	10.2566	10.0085	10.1643	15.0919	14.0316	13.2284	23.2807	40.7895	14.229	14.9025	13.4349	14.5685	18.1163	10.5468	9.19569	14.435	16.6433		-0.5302	0.0044	**	Yes
Negative	HMDB0011768	Cer(d18:0/24:0)	0.590042	1.15765	0.965727	0.751394	0.990607	1.0244	0.814722	0.775127	0.924773	0.923277	1.7718	1.3699	1.14516	1.28995	2.60367	2.14864	2.14464	4.31934	7.04493	2.44501	2.4397	2.33418	2.03159	2.74869	2.02746	1.19094	2.59067	2.68958		-0.5456	0.0032	**	Yes
Positive	HMDB0006005	Indoleacrylic glycine	0.025438	0.00268258	0.00365148	0.00579144	0.00446221	0.00762905	0.0097461	0.00940588	0.019618	0.024143	0.00781495	0.0363402	0.0291088	0.0227394	0.0238592	0.0300168	0.0306323	0.030485	0.0213589	0.0197953	0.0488678	0.163781	0.364918	0.423812	0.641662	0.634174	0.819673	0.0397594		-0.5513	0.0029	**	Yes
Negative	HMDB0000682	Indoxyl sulfate	1.34839	0.987752	0.773251	0.624953	0.608423	0.586581	0.408408	0.380412	0.539605	0.603101	0.643121	0.657532	0.706226	0.525046	0.795638	0.684948	0.939903	2.89833	2.73476	1.1867	2.5369	5.667	6.90923	4.62194	6.63808	11.8765	16.2761	7.39332		-0.5546	0.0027	**	Yes
Positive	HMDB0008443	PC (20:4/20:4)	0.0662832	0.00773674	0.0101315	0.0126096	0.0305546	0.0342688	0.0409553	0.04991	0.051503	0.0287286	0.0131909	0.0285329	0.0570643	0.0630307	0.0986038	0.0870082	0.0511951	0.113998	0.142692	0.16297	0.115138	0.117915	0.0753108	0.567398	0.169976	0.344963	0.14807	0.878252		-0.5555	0.0026	**	Yes
Positive	HMDB0008172	PC (18:3/18:3)	2.0208	1.83816	1.70024	2.21717	1.86107	2.60664	2.49097	2.07812	2.46834	2.43265	4.07984	3.17258	3.24993	3.34908	2.78761	3.70892	2.57555	1.97216	4.02192	5.90097	6.95054	8.97261	8.61624	5.10137	2.75652	2.26598	2.61175	5.70125		-0.5562	0.0026	**	Yes
Negative	HMDB0011515	LPE 20:3	1.20142	1.93529	2.18167	0.648031	3.09735	1.66299	0.694898	0.68722	0.630728	1.03982	2.81457	1.30669	3.18782	4.30134	7.48802	9.75189	3.18298	26.1292	23.408	7.64291	3.52536	8.60348	9.45857	10.6839	8.79714	5.54228	17.1949	17.1588		-0.5573	0.0025	**	Yes
Positive	HMDB0010386	LPC 18:2	80.4738	48.9944	56.7813	43.0604	161.253	63.9463	40.4823	31.243	37.5865	34.5689	16.7055	50.3117	47.4675	56.0679	107.04	215.303	132.256	453.423	352.723	315.032	277.616	262.72	224.155	222.492	134.699	132.511	151.028	253.063		-0.5625	0.0023	**	Yes
Positive	HMDB0001173	Methylthioadenosine	0.063171	0.0412649	0.0215394	0.0999925	0.0168135	0.0287468	0.0640648	0.0620494	0.0834681	0.238336	0.407501	0.101549	0.0399608	0.053844	0.061914	0.104695	0.362635	0.175763	0.324752	0.368783	0.393928	0.267304	0.178982	0.0685907	0.177535	0.167686	0.182754	0.13982		-0.5631	0.0022	**	Yes
Positive	HMDB0028933	Leu-Leu	0	0	0.0246951	0	0	0	0	0	0	0	0	0	0	0	0	0	0.00429332	0.0566346	0.115858	0.165807	0.455675	0.205844	0.167969	0.102281	0.120581	0.102643	0.122768	0.157297		-0.5642	0.0022	**	Yes
Positive	HMDB0000036	Taurocholic acid	0.325906	0.0377543	0.0179931	0.00176608	0.00751618	0.00727549	0.0131293	0.00892261	0.0149539	0.0268001	0.0457264	0.113896	0.17038	0.301093	1.32532	2.05962	2.4699	2.32656	2.57369	3.60416	1.69566	3.48893	2.15935	1.51989	0.489882	0.159348	0.141511	0.810611		-0.5672	0.002	**	Yes
Positive	HMDB0000148	Glutamic acid	3.28947	1.95222	1.12471	0.978105	2.1891	1.18369	1.42195	1.2305	1.24676	0.847542	2.39387	0.935002	1.6078	1.60427	1.39775	2.45451	1.61467	3.48973	3.27827	4.83677	4.56142	4.48873	3.45608	6.40942	5.2411	4.13619	2.36759	1.88857		-0.5682	0.002	**	Yes
Positive	HMDB0028896	His-Trp	0.010829	0	0.0508548	0	0.0275552	0	0	0	0	0	0	0	0	0	0	0	0	0.0308845	0.234489	0.33831	0.408902	1.11714	0.831236	0.621848	0.621355	0.137935	0.218308	0.355923		-0.572	0.0018	**	Yes
Positive	HMDB0002815	LPC 18:1	0.29057	0.137476	0.162723	0.1026	0.456265	0.18115	0.127313	0.12193	0.128688	0.123853	0.0589474	0.129982	0.159565	0.205634	0.473687	0.645679	0.455479	1.18255	0.779419	0.703379	0.566037	0.664575	0.623938	0.749486	0.409987	0.321859	0.476388	0.910136		-0.5732	0.0018	**	Yes
Positive	HMDB0008077	PC(18:1_20:1)	24.7742	18.7395	17.3838	17.8864	13.7	15.814	13.402	14.9898	17.3067	17.5502	32.1129	21.5496	24.569	23.5083	26.1118	29.3555	29.8806	30.4731	36.9484	53.5438	50.3981	46.0901	44.8757	37.1294	28.3679	16.1641	16.3602	37.9756		-0.5736	0.0018	**	Yes
Negative	HMDB0000893	Suberate	1.41591	2.16375	1.54841	1.14064	1.09709	1.05061	0.968522	1.13042	0.869899	0.930909	6.54705	1.08251	1.07995	1.12577	1.16028	1.33195	1.8055	7.38611	6.8336	4.4832	4.27068	5.39415	3.84626	3.20486	3.72916	4.30527	5.52886	2.14802		-0.5755	0.0017	**	Yes
Positive	HMDB0013404	PC(O-16:0/16:1)	0.567848	0.348588	0.309222	0.287334	0.279397	0.275386	0.269762	0.249511	0.282443	0.222444	0.104999	0.323431	0.491928	0.403611	0.593089	0.826335	0.884702	0.870456	1.06244	0.803568	0.731827	0.69353	0.661827	0.709332	0.600579	0.3777	0.692507	0.739482		-0.576	0.0017	**	Yes
Positive	HMDB0008002	PC (16:1/16:1)	8.93773	11.1435	11.2103	14.4695	8.12726	13.8782	10.3678	10.5246	13.3514	13.5525	14.377	19.555	21.9349	21.7006	24.2943	23.7958	19.8934	17.6031	20.71	31.8219	27.8825	27.4464	27.8931	18.5352	10.698	11.0687	13.7831	21.3422		-0.5903	0.0012	**	Yes
Negative	HMDB0003681	4-Acetamidobutyric acid	1.5402	1.42474	1.38424	1.43043	1.4205	1.6027	1.51914	1.65697	1.78408	2.03308	7.34379	1.97247	1.6156	1.71381	2.14504	2.32179	2.11722	6.18981	5.48157	3.29292	4.92879	5.10858	2.85327	3.01993	3.44933	4.9239	6.2792	2.9068		-0.6061	0.0008	***	Yes
Negative	HMDB0009899	PI 36:4	8.29217	11.2587	11.8854	12.0765	7.99231	9.40399	8.05982	8.90207	12.3787	15.2398	17.8635	20.2216	17.5384	17.7059	22.921	24.1211	23.7611	44.2599	66.9747	36.8652	42.0815	31.4692	31.0775	26.4612	17.7948	10.5713	24.4293	24.9911		-0.6088	0.0008	***	Yes
Negative	HMDB0000943	Threonic acid	0.800933	0.930582	0.761472	18.4219	16.3431	22.0484	29.9537	30.1894	30.9859	29.9618	54.0373	34.2721	29.0626	27.4338	27.1473	30.0376	23.777	72.1955	31.8601	27.465	35.3163	18.4454	27.1122	24.577	40.0019	49.9618	85.1757	58.6026		-0.6174	0.0006	***	Yes
Positive	HMDB0004824	N,N-Dimethylguanosine	0.14142	0.0885948	0.0744873	0.0994408	0.0887853	0.123056	0.111179	0.142186	0.190443	0.18307	0.191183	0.187108	0.206214	0.183059	0.15529	0.160271	0.237337	0.174344	0.161325	0.154236	0.191204	0.203692	0.16241	0.111744	0.222056	0.321363	0.370412	0.137215		-0.6191	0.0006	***	Yes
Negative	HMDB0011130	LPE (18:0)	17.386	8.63045	13.6824	17.0072	18.0691	13.9964	13.4874	14.2988	13.3165	14.5884	10.6622	16.5739	16.6762	15.5944	16.6902	14.3671	22.9614	31.3831	47.6665	62.4942	59.2623	67.1141	53.6137	28.289	34.19	10.7089	53.6817	79.8936		-0.6303	0.0004	***	Yes
Negative	HMDB0000653	cholesterol 3-sulfate	1.55557	1.24356	1.25359	0.956101	0.933358	0.873774	0.826503	0.842149	0.851497	0.81877	2.79817	1.36477	1.27364	1.45785	2.72855	3.81877	4.22536	12.4845	20.9778	15.4694	12.1472	12.8322	10.2755	10.1108	6.43867	3.94392	5.38236	4.54668		-0.6357	0.0004	***	Yes
Positive	HMDB0000715	Acide kynurenique	0.347181	0.280947	0.239283	0.266868	0.354174	0.424724	0.59189	0.235651	0.650456	0.618565	1.16683	0.611704	0.564614	0.600206	0.535691	0.615993	0.22811	0.774992	0.887174	0.791807	0.787863	1.23584	0.630214	0.542341	0.950638	0.876305	0.786652	0.231342		-0.6425	0.0003	***	Yes
Negative	HMDB0011503	LPE (16:0)	8.17536	5.50101	9.40286	11.8092	9.97505	8.37761	6.36088	6.75882	8.11584	9.66784	9.23304	11.1012	12.394	8.89594	9.66891	8.86863	12.3013	15.6208	19.7983	27.8532	28.9748	27.4293	21.9708	11.6283	15.8956	9.06208	26.0355	37.8465		-0.6493	0.0002	***	Yes
Positive	HMDB0012097	Sphingomyelin (18:1/14:0)	51.2302	32.8027	27.9473	27.2607	25.4942	26.3286	25.9157	23.8302	26.8824	18.7472	10.8752	28.3792	35.4122	33.2773	45.655	61.9427	64.7296	67.0312	90.7205	85.418	83.2641	79.4758	82.4374	84.455	74.2071	39.2611	64.6794	71.6752		-0.6574	0.0002	***	Yes
Negative	HMDB0000127	D-GLUCURONIC ACID	4.33647	3.74181	3.16876	4.17182	3.98758	5.18798	7.47643	9.26438	10.1126	12.4176	32.3156	18.2369	22.2397	27.5404	35.0711	27.9633	42.4496	77.8235	63.2298	52.9476	36.301	35.5585	22.045	17.4569	21.278	27.7831	33.5531	11.3992		-0.6726	0.0001	***	Yes
Negative	HMDB0061112	CMPF	8.9522	6.86875	6.7977	6.94746	7.01731	6.53753	5.80157	5.24961	5.04654	4.97065	7.58588	8.5343	7.86333	7.33142	7.76118	6.49245	5.15669	11.1074	12.9177	11.1563	14.7995	20.3902	19.7386	21.7814	21.6773	15.2374	21.179	33.1868		-0.6788	<0,0001	****	Yes
Negative	HMDB0007984	PC 16:0_20:5	10.2796	10.6756	8.75342	8.31904	6.97662	8.44573	6.47657	7.25735	7.19905	7.07067	19.2351	11.0372	12.0347	14.9616	21.0702	25.1024	19.9063	31.4719	39.6857	36.1244	41.2788	49.7226	49.3601	41.6103	22.3934	13.952	19.228	23.7465		-0.693	<0,0001	****	Yes
Positive	HMDB0060426	8-Methoxykynurenate	0.00117589	0.00262689	0	0.00776964	0.011817	0.0219599	0.0560849	0.0671029	0.150574	0.160902	0.194061	0.347709	0.362037	0.344732	0.397627	0.504737	0.593792	0.764507	0.59169	0.611444	0.562501	0.765411	0.598567	0.651032	0.83596	0.749458	0.756366	0.024945		-0.9044	<0,0001	****	Yes
